# Supplementary material for: Magnetic/Zeolitic Imidazolate Framework-67 Nanocomposite for Magnetic Solid-Phase Extraction of Five Flavonoid Components from Chinese Herb Dicranopteris pedata
Source: Molecules. 2023 Jan 10;28(2):702. doi: 10.3390/molecules28020702 (PMC9866763; doi:10.3390/molecules28020702)
Supplement: Supplementary file 1 [file molecules-28-00702-s001.zip]

Archive with 1 entries (1 files):
- molecules-2080167-supplementary-final.pdf
